# Supplementary material for: Analysis of Bacteriohopanoids from Thermophilic Bacteria by Liquid Chromatography–Mass Spectrometry
Source: Microorganisms. 2021 Sep 30;9(10):2062. doi: 10.3390/microorganisms9102062 (PMC8537080; doi:10.3390/microorganisms9102062)
Supplement: Supplementary file 1 [file microorganisms-09-02062-s001.zip]

Archive with 1 entries (1 files):
- microorganisms-1400911-supplementary.pdf
